# Supplementary material for: Using unofficial media, less trusting of Chinese polity?—An analysis based on the moderated mediation effect
Source: PLoS One. 2023 Jun 28;18(6):e0286985. doi: 10.1371/journal.pone.0286985 (PMC10306219; doi:10.1371/journal.pone.0286985)
Supplement: S1 File — (XLSX) [file pone.0286985.s001.xlsx]

## Sheet: Sheet1
Figure 3 Main effect of unofficial media on political trust
Response function				Intervention effect function
X	Response function curve	Upper bound on the 95% confidence interval	Lower bound on the 95% confidence interval	X	Intervention effect curve	Upper bound on the 95% confidence interval	Lower bound on the 95% confidence interval
1	7.8	8.1	7.6	1	0.02	0.04	0
2	7.81	8.11	7.61	2	0.03	0.05	-0.01
3	7.82	8.12	7.62	3	0.04	0.06	-0.02
4	7.83	8.11	7.64	4	0	0.02	-0.04
5	7.84	8.11	7.66	5	-0.11	0.01	-0.17
6	7.8	8.1	7.64	6	-0.18	0.01	-0.38
7	7.6	8	7.3	7	-0.28	-0.001	-0.58
8	7.4	7.98	6.7	8	-0.38	-0.09	-0.68
9	7	7.97	6.1	9	-0.42	-0.18	-0.69
10	6.5	7.8	5.4	10	-0.43	-0.29	-0.61
11	6.1	7.5	4.8	11	-0.42	-0.32	-0.52
12	5.6	7.1	4.4	12	-0.39	-0.22	-0.53
13	5.4	6.6	4	13	-0.32	-0.12	-0.54
14	5	6.1	3.9	14	-0.25	0.09	-0.55
15	4.8	5.7	3.8	15	-0.2	0.19	-0.54
Figure 4 Mediating effect of unofficial media on political trust
Response function				Intervention effect function
X	Response function curve	Upper bound on the 95% confidence interval	Lower bound on the 95% confidence interval	X	Intervention effect curve	Upper bound on the 95% confidence interval	Lower bound on the 95% confidence interval
1	7.7	8.5	6.8	1	0.05	0.2	-0.11
2	7.75	8.4	7	2	0.06	0.22	-0.12
3	7.8	8.3	7.2	3	0.07	0.24	-0.13
4	7.85	8.2	7.4	4	0.03	0.2	-0.15
5	7.9	8.1	7.6	5	-0.05	0.13	-0.22
6	7.84	7.94	7.77	6	-0.18	0.08	-0.38
7	7.65	7.93	7.5	7	-0.27	-0.001	-0.57
8	7.4	7.94	6.8	8	-0.38	-0.12	-0.65
9	7	7.8	6.2	9	-0.46	-0.28	-0.64
10	6.5	7.57	5.5	10	-0.5	-0.39	-0.58
11	6.1	7.2	5	11	-0.51	-0.37	-0.6
12	5.6	6.6	4.5	12	-0.54	-0.19	-0.7
13	5.1	6	4.3	13	-0.42	-0.12	-0.76
14	4.6	5.4	4	14	-0.35	0.06	-0.78
15	4.4	5.1	3.7	15	-0.28	0.18	-0.75
Figure 5 Moderated mediating effect of unofficial media use on political trust
Response function				Intervention effect function
X	Response function curve	Upper bound on the 95% confidence interval	Lower bound on the 95% confidence interval	X	Intervention effect curve	Upper bound on the 95% confidence interval	Lower bound on the 95% confidence interval
1	8.52	9.2	7.9	1	-0.17	-0.085	-0.25
2	8.4	8.8	7.85	2	-0.175	-0.083	-0.26
3	8.2	8.6	7.8	3	-0.177	-0.084	-0.27
4	8.08	8.4	7.75	4	-0.18	-0.085	-0.28
5	7.8	8.1	7.6	5	-0.176	-0.087	-0.276
6	7.6	7.8	7.51	6	-0.165	-0.09	-0.22
7	7.51	7.6	7.45	7	-0.12	-0.07	-0.18
8	7.45	7.52	7.3	8	-0.08	0.001	-0.175
9	7.4	7.58	7.2	9	-0.06	0.06	-0.16
10	7.35	7.7	7.08	10	-0.035	0.095	-0.15
11	7.33	7.75	6.85	11	-0.018	0.117	-0.14
12	7.29	7.8	6.7	12	0	0.13	-0.13
13	7.25	7.82	6.65	13	0.005	0.14	-0.12
14	7.24	7.86	6.6	14	-0.003	0.15	-0.15
15	7.22	7.9	6.57	15	-0.01	0.16	-0.18
